# Supplementary material for: Replacing Soybean Meal with Hemp Leaves with Very Low THC Content in the Diet for Dairy Cows: Impact on Digestibility, Nitrogen Use Efficiency and Energy Metabolism
Source: Animals (Basel). 2025 Jun 4;15(11):1662. doi: 10.3390/ani15111662 (PMC12153878; doi:10.3390/ani15111662)
Supplement: Supplementary file 1 [file animals-15-01662-s001.zip]

Archive with 1 entries (1 files):
- animals-3592716-supplementary.pdf
